# Supplementary material for: Atypical Asymmetry for Processing Human and Robot Faces in Autism Revealed by fNIRS
Source: PLoS One. 2016 Jul 7;11(7):e0158804. doi: 10.1371/journal.pone.0158804 (PMC4936708; doi:10.1371/journal.pone.0158804)
Supplement: S2 File — (XLSX) [file pone.0158804.s004.xlsx]

## Sheet: Sheet1
#	HumanL	HumanR	RobotL	RobotR	Age	LQ	IQ	Vocab	Matrix	GARS	HumanAcc	RobotAcc
1	4.8722	6.7461	-5.0387	-0.1618	9	67	112	54	60		0.77	0.85
2	0.0727	1.0794	0.089	0.1153	10	100	117	66	53		0.87	0.89
3	1.7764	2.7547	2.8929	1.1165	12	100	116	56	62		0.82	0.84
4	-2.036	2.8402	0.2226	0.417	7	85	132	64	71		0.23	0.24
5	3.449	2.574	12.4799	12.1894	9	67	131	70	64		0.75	0.84
6	-0.2987	1.3773	1.529	0.216	14	88	99	60	40		0.86	0.8
7	2.9927	3.8097	-1.1629	1.5445	10	100	81	40	36	74	0.51	0.55
8	7.5027	4.4521	1.0676	2.7187	11	38	124	69	58	128	0.73	0.76
9	1.1438	2.039	1.0724	-0.9962	9	71	104	47	58	59	0.33	0.35
10	1.6045	1.9058	-1.8298	-0.5164	18	-11	91	51	39	89	0.85	0.88
11	-1.6414	1.405	1.3998	5.4582	7	90	109	59	51		0.39	0.39
12	-1.7191	1.7898	1.2616	4.9724	13	79	88	47	39		0.75	0.61
13	0.176	0.7639	-0.4267	-0.2265	7	100	113	55	60		0.72	0.76
14	0.8624	1.1384	-0.8802	0.1934	18	88	119	61	61		0.95	0.93
15	7.4627	6.4746	6.1926	4.5244	11	100	83	38	39	89	0.61	0.63
16	3.9354	2.9802	1.6714	2.1553	36	50	104	47	58	109	0.64	0.91
17	1.1126	1.4863	1.5214	1.5058	8	100	81	41	34	81	0.5	0.42
19	6.2436	5.3836	2.8371	1.6237	23	60	105	49	57		0.94	0.94
20	0.7734	1.3049	0.5858	0.2792	22	41	99	48	51		0.56	0.51
21	2.679	4.9557	6.2201	5.8521	45	60	105	53	53		0.97	0.97
